# Supplementary material for: A Panel of Bile Volatile Organic Compounds Servers as a Potential Diagnostic Biomarker for Gallbladder Cancer
Source: Front Oncol. 2022 Mar 30;12:858639. doi: 10.3389/fonc.2022.858639 (PMC9006947; doi:10.3389/fonc.2022.858639)
Supplement: Supplementary file 2 [file Table_1.xlsx]

## Sheet: S1
Table S1: Coefficient of variation for VOC analysis with GC-IMS at room temperature for 12 h
Label	1	2	3	4	5	6	7	8	9	10	11	12	13	14	15	16	17	18	19	20	21	22	23	24	25	26	27	28	29	30	31
1hour	47.1596	54.7424	58.0275	67.1337	80.4424	158.342	60.4778	122.958	80.9979	85.67	497.544	150.525	145.196	33.9652	59.6081	29.1216	84.0195	24.0337	32.448	39.9292	47.9436	63.9216	142.015	43.0842	180.516	116.401	36.66	59.7065	37.7867	160.098	52.8824
2hour	52.8951	46.2011	59.8017	74.599	82.8547	190.216	59.2463	140.8	81.2454	81.4803	478.747	149.744	139.759	38.6691	59.8335	33.7049	71.0314	27.3855	41.6146	52.1619	40.9322	75.6179	123.149	43.4841	159.958	118.547	42.7731	66.2958	38.7961	157.457	56.0437
3hour	53.0411	45.5726	64.4295	71.4282	84.5306	255.68	61.9855	138.971	82.1024	84.4258	484.356	144.666	132.861	36.1394	58.4814	48.0356	70.5268	26.0016	38.5929	55.7549	42.0558	77.3604	105.527	47.9214	181.844	103.314	38.4469	62.6552	33.9208	148.268	52.1079
SD	2.73878	4.18241	2.69876	3.05918	1.67798	40.519	1.12016	8.01432	0.473261	1.75682	7.87889	2.59767	5.04719	1.92219	0.591483	8.05616	6.245	1.37526	3.81396	6.77413	3.07478	5.96695	14.8993	2.19211	10.0189	6.73199	2.56645	2.695	2.10113	5.07003	1.70242
MEAN	51.0319	48.8387	60.7529	71.0537	82.6092	201.413	60.5699	134.243	81.4486	83.8587	486.882	148.311	139.272	36.2579	59.3077	36.9541	75.1926	25.8069	37.5519	49.282	43.6439	72.3	123.564	44.8299	174.106	112.754	39.2933	62.8858	36.8345	155.274	53.678
CV	5.3668	8.56373	4.44219	4.30545	2.03122	20.1174	1.84937	5.97	0.581055	2.09497	1.61823	1.75149	3.62398	5.30143	0.997313	21.8005	8.30534	5.32904	10.1565	13.7457	7.04517	8.25305	12.058	4.88984	5.7545	5.97052	6.53151	4.28554	5.70425	3.26521	3.17155
4hour	51.4445	53.1268	66.7814	75.6401	82.7372	328.397	59.9573	136.559	86.7746	85.8986	473.482	149.1	137.073	42.5065	57.5514	36.5942	69.346	28.7662	39.6372	61.4713	45.7377	97.6043	133.204	55.4756	178.688	106.028	42.3383	67.5368	44.1316	150.411	52.4571
SD	2.37858	4.07027	3.50383	3.31106	1.45423	65.2286	1.0057	7.01268	2.34236	1.75925	8.95705	2.27539	4.47346	3.17679	0.916921	6.97858	5.97153	1.74942	3.42419	7.89147	2.81296	12.1145	13.5616	4.98532	8.90059	6.51702	2.58427	3.08273	3.64622	4.86973	1.56627
MEAN	51.1351	49.9107	62.26	72.2003	82.6412	233.159	60.4167	134.822	82.7801	84.3687	483.532	148.509	138.722	37.8201	58.8686	36.8641	73.7309	26.5467	38.0732	52.3293	44.1673	78.6261	125.974	47.4913	175.252	111.073	40.0546	64.0486	38.6588	154.058	53.3728
CV	4.65156	8.15511	5.62773	4.58594	1.75969	27.976	1.6646	5.20143	2.82962	2.0852	1.85242	1.53216	3.22476	8.39976	1.55757	18.9306	8.09908	6.58996	8.9937	15.0804	6.36887	15.4078	10.7654	10.4973	5.07875	5.86735	6.45187	4.81311	9.43181	3.16096	2.93458
5hour	53.7521	49.0862	61.4776	73.631	87.1904	248.088	62.6234	153.734	79.0554	81.7247	487.669	149.201	132.925	41.8209	55.0344	36.2537	74.7006	29.1756	39.2817	61.9029	40.2529	106.673	118.826	47.7214	182.081	97.9027	44.0745	65.7245	37.5804	146.941	50.1432
SD	2.37105	3.65547	3.14951	3.01629	2.23674	58.6471	1.26028	9.8268	2.57082	1.89591	8.18057	2.05395	4.6246	3.26109	1.73919	6.2466	5.35516	1.88524	3.1006	8.03025	2.9634	15.597	12.4623	4.45996	8.41659	7.85673	2.81572	2.8376	3.28968	5.20342	1.90562
MEAN	51.6585	49.7458	62.1035	72.4864	83.551	236.145	60.8581	138.604	82.0351	83.8399	484.36	148.647	137.563	38.6202	58.1017	36.742	73.9249	27.0725	38.3149	54.244	43.3844	84.2354	124.544	47.5373	176.617	108.439	40.8585	64.3838	38.4431	152.635	52.7269
CV	4.58986	7.3483	5.07138	4.16118	2.6771	24.8352	2.07084	7.08982	3.1338	2.26134	1.68895	1.38176	3.36181	8.44399	2.99336	17.0013	7.24406	6.96368	8.09242	14.8039	6.83056	18.516	10.0063	9.38201	4.76543	7.24533	6.89139	4.40732	8.55728	3.40906	3.61413
6hour	55.3169	54.609	61.1793	77.0811	86.8539	309.159	68.6351	146.846	82.1627	83.3276	477.684	152.909	141.047	42.6017	58.0084	43.5807	69.2857	29.1756	41.3004	60.0779	40.1355	124.13	131.405	53.1426	189.556	108.717	42.1574	68.8985	40.7005	145.202	55.0248
SD	2.55807	3.7974	2.89565	3.2425	2.38418	60.0555	3.1183	9.48186	2.34731	1.74122	7.87131	2.45719	4.41687	3.32625	1.58804	6.24597	5.18529	1.89106	3.04128	7.6462	2.96381	20.5857	11.6602	4.57601	9.07096	7.17293	2.61557	3.08883	3.11867	5.49876	1.93896
MEAN	52.2682	50.5563	61.9495	73.2522	84.1015	248.314	62.1542	139.978	82.0564	83.7545	483.247	149.357	138.143	39.2838	58.0862	37.8818	73.1517	27.423	38.8125	55.2163	42.8429	90.8844	125.688	48.4715	178.774	108.485	41.075	65.1362	38.8193	151.396	53.1098
CV	4.89413	7.51123	4.67421	4.42649	2.83489	24.1853	5.01704	6.77382	2.8606	2.07895	1.62884	1.64518	3.19731	8.46724	2.73394	16.4881	7.08841	6.89588	7.83583	13.8477	6.91785	22.6504	9.27715	9.44061	5.07399	6.61192	6.36778	4.74211	8.0338	3.63203	3.65085
7hour	52.5555	53.2982	57.2117	73.0723	90.466	320.186	54.8376	148.598	82.2484	81.6295	483.648	150.795	133.655	42.57	54.4726	49.3021	69.7396	27.9123	37.3741	57.1451	35.9871	131.185	133.931	50.832	148.627	108.171	37.3265	65.5721	33.9081	146.865	51.3081
SD	2.37045	3.64428	3.15206	3.00263	3.13564	61.0242	3.85873	9.28228	2.17422	1.77529	7.28877	2.32985	4.38051	3.2872	1.93922	7.02916	4.9469	1.75913	2.86031	7.11111	3.64483	23.7089	11.174	4.31633	13.4839	6.64175	2.75399	2.86377	3.36009	5.33204	1.90263
MEAN	52.3092	50.948	61.2727	73.2265	85.0107	258.581	61.109	141.21	82.0838	83.4509	483.304	149.563	137.502	39.7533	57.57	39.5133	72.6642	27.4929	38.607	55.4919	41.8635	96.6417	126.865	48.8087	174.467	108.44	40.5395	65.1985	38.1177	150.749	52.8525
CV	4.53161	7.15293	5.14432	4.10047	3.68852	23.5996	6.3145	6.57341	2.64878	2.12734	1.50811	1.55778	3.18577	8.26902	3.36846	17.7894	6.80789	6.39849	7.40879	12.8147	8.70645	24.5328	8.80779	8.84335	7.72862	6.12482	6.79335	4.39239	8.81502	3.53704	3.5999
8hour	52.1746	54.9614	73.0279	77.2811	102.092	291.54	75.4306	164.379	81.474	90.3231	494.582	162.396	139.654	47.8293	57.5926	45.7472	61.6712	26.5094	44.6839	55.2058	39.9387	143.05	140.244	56.8372	220.56	115.138	36.9742	57.0784	47.4548	150.011	52.8729
SD	2.2178	3.65819	4.8793	3.11238	6.3653	58.1143	5.95503	11.5805	2.04377	2.81481	7.77159	4.77098	4.15891	4.07293	1.81399	6.89083	5.88476	1.67736	3.34631	6.6525	3.46834	26.9706	11.3503	4.83236	19.7853	6.59584	2.83315	3.79311	4.40617	4.99364	1.77976
MEAN	52.2924	51.4497	62.7421	73.7333	87.1459	262.701	62.8992	144.106	82.0076	84.31	484.714	151.167	137.771	40.7628	57.5728	40.2925	71.2901	27.37	39.3666	55.4561	41.6229	102.443	128.538	49.8123	180.229	109.277	40.0938	64.1835	39.2849	150.657	52.855
CV	4.24115	7.11022	7.77676	4.22113	7.30418	22.1218	9.46758	8.03611	2.49218	3.33865	1.60334	3.15611	3.01871	9.99179	3.15078	17.102	8.25466	6.12845	8.50037	11.996	8.33277	26.3274	8.83033	9.70114	10.9779	6.03588	7.06629	5.9098	11.2159	3.31458	3.36726
9hour	51.9016	54.4599	53.1776	73.9738	84.8511	325.147	55.6596	146.929	77.4303	80.1758	485.098	151.928	139.352	42.3764	53.7584	44.2395	69.0921	24.5574	35.8696	54.1742	39.2055	159.015	156.803	57.1927	228.596	118.083	46.8771	59.57	35.403	151.166	53.7743
SD	2.09457	3.57636	5.49521	2.93535	6.04444	58.1992	6.05793	10.9542	2.40463	2.9548	7.32813	4.50448	3.95242	3.87333	2.08852	6.61409	5.59104	1.81169	3.34086	6.28497	3.35708	31.0271	13.9076	5.11242	24.0627	6.80661	3.41751	3.85891	4.3296	4.71077	1.70267
MEAN	52.249	51.7842	61.6794	73.76	86.891	269.64	62.0948	144.419	81.499	83.8506	484.757	151.251	137.947	40.9421	57.149	40.7311	71.0459	27.0575	38.978	55.3137	41.3543	108.729	131.678	50.6323	185.603	110.256	40.8475	63.6709	38.8536	150.713	52.9571
CV	4.00882	6.90627	8.90932	3.9796	6.95635	21.5841	9.75594	7.58498	2.9505	3.52389	1.51171	2.97814	2.86517	9.46053	3.65453	16.2385	7.86961	6.69569	8.57114	11.3624	8.11784	28.5363	10.5618	10.0971	12.9646	6.17348	8.3665	6.06071	11.1434	3.12565	3.21518
10hour	51.3588	55.101	70.422	76.9415	90.247	320.503	72.5264	171.518	80.5821	85.9716	465.975	154.556	141.415	42.881	52.9522	46.5407	66.7306	26.5856	43.027	57.7545	46.6613	191.72	193.784	72.0439	244.968	161.539	45.6393	59.3542	39.8276	150.633	59.1923
SD	2.00494	3.53574	5.83581	2.94374	5.82197	57.2824	6.54388	13.1941	2.29776	2.87448	8.94869	4.38681	3.89129	3.72032	2.34753	6.51224	5.45982	1.72454	3.39422	6.00724	3.56058	38.5526	22.8302	8.04887	28.9533	16.6851	3.54653	3.88318	4.1178	4.46909	2.47147
MEAN	52.16	52.1159	62.5536	74.0782	87.2266	274.726	63.138	147.129	81.4073	84.0627	482.879	151.582	138.294	41.136	56.7293	41.312	70.6144	27.0103	39.3829	55.5578	41.885	117.028	137.889	52.7735	191.539	115.384	41.3267	63.2392	38.951	150.705	53.5807
CV	3.84383	6.78438	9.32929	3.97383	6.67454	20.8508	10.3644	8.96768	2.82254	3.41945	1.8532	2.89402	2.81379	9.04397	4.13812	15.7635	7.73189	6.38473	8.6185	10.8126	8.50084	32.9431	16.557	15.2517	15.1161	14.4605	8.58169	6.14046	10.5718	2.96545	4.61261
11hour	51.1208	60.1318	52.9332	75.8179	97.963	404.355	59.6462	159.653	93.0877	77.9349	474.818	139.048	125.206	47.7817	56.5071	46.7039	63.2487	37.5931	39.1611	59.4113	39.9578	159.352	144.234	66.1212	190.813	98.3502	43.2175	56.2786	35.111	143.139	52.219
SD	1.93484	4.08355	6.21367	2.85095	6.35142	66.1189	6.31957	13.0851	4.00937	3.25803	8.84133	5.52075	5.28417	4.02898	2.23919	6.39973	5.61991	3.45826	3.23689	5.83383	3.43979	38.7198	21.844	8.58014	27.6067	16.6452	3.42489	4.20861	4.07841	4.78417	2.38874
MEAN	52.0655	52.8446	61.679	74.2363	88.2026	286.51	62.8205	148.268	82.4692	83.5056	482.146	150.442	137.104	41.7401	56.7091	41.8022	69.9448	27.9724	39.3628	55.9081	41.7098	120.875	138.466	53.9869	191.473	113.835	41.4986	62.6064	38.6019	150.017	53.4569
CV	3.71616	7.72747	10.0742	3.84037	7.20094	23.0773	10.0597	8.82534	4.86166	3.90157	1.83375	3.66968	3.85414	9.65253	3.94856	15.3096	8.03478	12.3631	8.22322	10.4347	8.24696	32.0329	15.7758	15.893	14.418	14.6222	8.25303	6.72233	10.5653	3.18908	4.46854
12hour	52.8126	64.0518	60.5762	77.3319	103.568	378.439	59.5605	172.978	91.5324	86.4318	473.739	150.074	129.233	47.3469	58.4337	43.8219	63.2678	33.9652	43.7856	58.6781	36.6123	171.102	148.328	63.3503	212.961	98.036	41.0623	62.4997	41.2242	139.482	51.6636
SD	1.86394	4.98801	5.95694	2.86052	7.41719	68.2125	6.11725	14.2687	4.5837	3.22246	8.77805	5.28669	5.50703	4.15708	2.19622	6.15265	5.68832	3.70221	3.33146	5.63769	3.58205	39.5853	21.091	8.61285	27.0903	16.524	3.2813	4.02955	3.97147	5.4276	2.34014
MEAN	52.1278	53.7785	61.5871	74.4943	89.4831	294.171	62.5489	150.327	83.2244	83.7495	481.445	150.412	136.448	42.2073	56.8528	41.9705	69.3884	28.4718	39.7313	56.1389	41.285	125.061	139.287	54.7672	193.264	112.519	41.4622	62.5975	38.8204	149.139	53.3074
CV	3.57571	9.2751	9.67237	3.83992	8.28893	23.188	9.77996	9.49175	5.50763	3.84774	1.82327	3.51482	4.03599	9.84918	3.86298	14.6595	8.19781	13.0031	8.38496	10.0424	8.67639	31.6528	15.142	15.7263	14.0173	14.6856	7.91395	6.43723	10.2304	3.63928	4.38989
