# Supplementary material for: A Panel of Bile Volatile Organic Compounds Servers as a Potential Diagnostic Biomarker for Gallbladder Cancer
Source: Front Oncol. 2022 Mar 30;12:858639. doi: 10.3389/fonc.2022.858639 (PMC9006947; doi:10.3389/fonc.2022.858639)
Supplement: Supplementary file 3 [file Table_2.xlsx]

## Sheet: Sheet1
Table S2: Coefficient of variation for VOC analysis with GC-IMS within three freeze-thaw cycles
Label	1	2	3	4	5	6	7	8	9	10	11	12	13	14	15	16	17	18	19	20	21	22	23	24	25	26	27	28	29	30	31
1 cycle	87.0307	61.6363	80.1567	77.5033	79.5981	185.22	63.563	125.637	111.51	80.8995	441.89	133.979	130.497	44.0173	54.4503	29.2962	96.8553	32.6564	30.8102	79.2517	59.2659	129.824	176.861	43.0715	144.456	121.552	43.6555	74.7641	43.1064	186.381	70.4442
2 cycle	67.3337	53.0284	60.5254	74.4975	90.4374	197.827	64.1629	146.735	85.7018	86.9269	476.437	153.226	139.511	38.977	58.3353	34.4953	77.0843	27.5569	35.1332	64.0137	47.6802	133.963	134.106	42.1796	163.142	124.482	36.66	70.6537	40.072	168.061	56.2881
3 cycle	52.6951	44.4458	85.6405	72.8216	100.032	194.812	78.6155	156.289	80.4583	95.719	488.761	149.788	131.643	41.5352	59.9065	30.9975	69.5079	22.5863	41.64	51.2128	40.1133	125.069	102.911	49.2672	135.01	96.1887	38.7072	65.3087	42.8049	136.727	51.2382
SD	14.0681	7.018	10.7818	1.93682	8.34744	5.37523	6.95876	12.8058	13.5718	6.08503	19.8388	8.38135	4.00667	2.05779	2.29326	2.16433	11.5286	4.1112	4.45109	11.4612	7.87621	3.6337	30.3125	3.152	11.6892	12.7035	2.93664	3.87111	1.3649	20.5019	8.12929
MEAN	69.0198	53.0368	75.4409	74.9408	90.0227	192.62	68.7804	142.887	92.5566	87.8485	469.029	145.664	133.883	41.5099	57.5641	31.5963	81.1492	27.5999	35.8612	64.8261	49.0198	129.619	137.959	44.8394	147.536	114.074	39.6742	70.2422	41.9944	163.723	59.3235
CV	20.3826	13.2323	14.2918	2.58447	9.2726	2.79059	10.1174	8.96221	14.6632	6.92673	4.22975	5.75388	2.99266	4.95735	3.98383	6.84994	14.2066	14.8957	12.412	17.6799	16.0674	2.80338	21.9721	7.02953	7.92298	11.1361	7.40187	5.51109	3.2502	12.5223	13.7033
